# Supplementary material for: Neosuberitenone, a New Sesterterpenoid Carbon Skeleton; New Suberitenones; and Bioactivity against Respiratory Syncytial Virus, from the Antarctic Sponge Suberites sp
Source: Mar Drugs. 2023 Feb 1;21(2):107. doi: 10.3390/md21020107 (PMC9964336; doi:10.3390/md21020107)
Supplement: Supplementary file 1 [file marinedrugs-21-00107-s001.zip]

Archive with 1 entries (1 files):
- marinedrugs-2154342-supplementary.pdf
